# Supplementary material for: Knowledge, Awareness and Practice with Antimicrobial Stewardship Programmes among Healthcare Providers in a Ghanaian Tertiary Hospital
Source: Antibiotics (Basel). 2021 Dec 22;11(1):6. doi: 10.3390/antibiotics11010006 (PMC8773036; doi:10.3390/antibiotics11010006)
Supplement: Supplementary file 1 [file antibiotics-11-00006-s001.zip]

Archive with 1 entries (1 files):
- antibiotics-1484675-supplementary.pdf
